# Supplementary material for: A new method to evaluate temperature vs. pH activity profiles for biotechnological relevant enzymes
Source: Biotechnol Biofuels. 2017 Oct 11;10:234. doi: 10.1186/s13068-017-0923-9 (PMC5637330; doi:10.1186/s13068-017-0923-9)
Supplement: Supplementary file 1 — Additional file 1: Contour plot data transformation template. [file 13068_2017_923_MOESM1_ESM.xlsx]

## Sheet: Tabelle1
								Contour plot data transformation template
Date:						Instructions:		1. Adjust used temperature gradient and pH range where indicated by arrows
Experimenter:								2. Fill in substrate blank value where indicated by arrow
Enzyme:								3. Input raw data from the 3 seperate measurements
Incubation time:								4. Check standard deviations
Starting concentration enzyme (g/l)								5. Copy blue output data set at the bottom of the page into provided SigmaPlot template
Enzyme concentration in assay (µg/ml):
Substrat
Assay:
Special remarks (problems, outliers etc.):
		Raw Data Input																Data transformation
																			0.047	Insert the substrate blank value
					Used Temperature Gradient
				Plate 1	40.2	43.9	47.5	51.1	54.7	58.3	61.9	65.5	69.1	72.7	76.3	80
					1	2	3	4	5	6	7	8	9	10	11	12		Minus blank													Values below 0 set to 0													Conversion into relative activity (%)
		Used pH values	4	A	0.074	0.066	0.066	0.061	0.059	0.057	0.057	0.055	0.058	0.055	0.052	0.054		0.027	0.019	0.019	0.014	0.012	0.01	0.01	0.008	0.011	0.008	0.005	0.007		0.027	0.019	0.019	0.014	0.012	0.01	0.01	0.008	0.011	0.008	0.005	0.007		12.9808	9.13462	9.13462	6.73077	5.76923	4.80769
			4.6	B	0.104	0.11	0.121	0.138	0.156	0.175	0.198	0.196	0.176	0.17	0.139	0.128		0.057	0.063	0.074	0.091	0.109	0.128	0.151	0.149	0.129	0.123	0.092	0.081		0.057	0.063	0.074	0.091	0.109	0.128	0.151	0.149	0.129	0.123	0.092	0.081		27.4038	30.2885	35.5769	43.75	52.4038	61.5385
			5.2	C	0.105	0.112	0.126	0.143	0.167	0.189	0.216	0.231	0.227	0.255	0.242	0.245		0.058	0.065	0.079	0.096	0.12	0.142	0.169	0.184	0.18	0.208	0.195	0.198		0.058	0.065	0.079	0.096	0.12	0.142	0.169	0.184	0.18	0.208	0.195	0.198		27.8846	31.25	37.9808	46.1538	57.6923	68.2692
			5.8	D	0.107	0.108	0.117	0.135	0.155	0.179	0.2	0.214	0.208	0.241	0.239	0.236		0.06	0.061	0.07	0.088	0.108	0.132	0.153	0.167	0.161	0.194	0.192	0.189		0.06	0.061	0.07	0.088	0.108	0.132	0.153	0.167	0.161	0.194	0.192	0.189		28.8462	29.3269	33.6538	42.3077	51.9231	63.4615
			6.4	E	0.098	0.096	0.109	0.122	0.141	0.153	0.177	0.191	0.192	0.216	0.216	0.209		0.051	0.049	0.062	0.075	0.094	0.106	0.13	0.144	0.145	0.169	0.169	0.162		0.051	0.049	0.062	0.075	0.094	0.106	0.13	0.144	0.145	0.169	0.169	0.162		24.5192	23.5577	29.8077	36.0577	45.1923	50.9615
			7	F	0.087	0.082	0.094	0.099	0.114	0.12	0.13	0.148	0.144	0.16	0.16	0.15		0.04	0.035	0.047	0.052	0.067	0.073	0.083	0.101	0.097	0.113	0.113	0.103		0.04	0.035	0.047	0.052	0.067	0.073	0.083	0.101	0.097	0.113	0.113	0.103		19.2308	16.8269	22.5962	25	32.2115	35.0962
			7.6	G	0.073	0.075	0.073	0.07	0.078	0.078	0.083	0.089	0.09	0.092	0.089	0.087		0.026	0.028	0.026	0.023	0.031	0.031	0.036	0.042	0.043	0.045	0.042	0.04		0.026	0.028	0.026	0.023	0.031	0.031	0.036	0.042	0.043	0.045	0.042	0.04		12.5	13.4615	12.5	11.0577	14.9038	14.9038
			8	H	0.065	0.064	0.065	0.062	0.066	0.066	0.07	0.071	0.073	0.071	0.069	0.065		0.018	0.017	0.018	0.015	0.019	0.019	0.023	0.024	0.026	0.024	0.022	0.018		0.018	0.017	0.018	0.015	0.019	0.019	0.023	0.024	0.026	0.024	0.022	0.018		8.65385	8.17308	8.65385	7.21154	9.13462	9.13462
				Plate 2	40.2	43.9	47.5	51.1	54.7	58.3	61.9	65.5	69.1	72.7	76.3	80
					1	2	3	4	5	6	7	8	9	10	11	12
			4	A	0.074	0.071	0.068	0.062	0.065	0.059	0.057	0.056	0.059	0.06	0.054	0.059		0.027	0.024	0.021	0.015	0.018	0.012	0.01	0.009	0.012	0.013	0.007	0.012		0.027	0.024	0.021	0.015	0.018	0.012	0.01	0.009	0.012	0.013	0.007	0.012		10.9312	9.7166	8.50202	6.07287	7.28745	4.8583
			4.6	B	0.11	0.121	0.134	0.15	0.18	0.191	0.214	0.228	0.203	0.195	0.159	0.138		0.063	0.074	0.087	0.103	0.133	0.144	0.167	0.181	0.156	0.148	0.112	0.091		0.063	0.074	0.087	0.103	0.133	0.144	0.167	0.181	0.156	0.148	0.112	0.091		25.5061	29.9595	35.2227	41.7004	53.8462	58.2996
			5.2	C	0.115	0.123	0.143	0.143	0.168	0.204	0.23	0.244	0.272	0.294	0.29	0.282		0.068	0.076	0.096	0.096	0.121	0.157	0.183	0.197	0.225	0.247	0.243	0.235		0.068	0.076	0.096	0.096	0.121	0.157	0.183	0.197	0.225	0.247	0.243	0.235		27.5304	30.7692	38.8664	38.8664	48.9879	63.5628
			5.8	D	0.109	0.118	0.13	0.145	0.157	0.182	0.202	0.228	0.245	0.273	0.278	0.276		0.062	0.071	0.083	0.098	0.11	0.135	0.155	0.181	0.198	0.226	0.231	0.229		0.062	0.071	0.083	0.098	0.11	0.135	0.155	0.181	0.198	0.226	0.231	0.229		25.1012	28.7449	33.6032	39.6761	44.5344	54.6559
			6.4	E	0.102	0.104	0.124	0.127	0.148	0.157	0.183	0.203	0.218	0.238	0.239	0.241		0.055	0.057	0.077	0.08	0.101	0.11	0.136	0.156	0.171	0.191	0.192	0.194		0.055	0.057	0.077	0.08	0.101	0.11	0.136	0.156	0.171	0.191	0.192	0.194		22.2672	23.0769	31.1741	32.3887	40.8907	44.5344
			7	F	0.091	0.091	0.107	0.105	0.126	0.124	0.137	0.152	0.164	0.172	0.175	0.178		0.044	0.044	0.06	0.058	0.079	0.077	0.09	0.105	0.117	0.125	0.128	0.131		0.044	0.044	0.06	0.058	0.079	0.077	0.09	0.105	0.117	0.125	0.128	0.131		17.8138	17.8138	24.2915	23.4818	31.9838	31.1741
			7.6	G	0.081	0.074	0.077	0.078	0.089	0.084	0.088	0.09	0.094	0.097	0.097	0.092		0.034	0.027	0.03	0.031	0.042	0.037	0.041	0.043	0.047	0.05	0.05	0.045		0.034	0.027	0.03	0.031	0.042	0.037	0.041	0.043	0.047	0.05	0.05	0.045		13.7652	10.9312	12.1457	12.5506	17.004	14.9798
			8	H	0.063	0.067	0.068	0.064	0.072	0.071	0.07	0.074	0.076	0.077	0.072	0.068		0.016	0.02	0.021	0.017	0.025	0.024	0.023	0.027	0.029	0.03	0.025	0.021		0.016	0.02	0.021	0.017	0.025	0.024	0.023	0.027	0.029	0.03	0.025	0.021		6.47773	8.09717	8.50202	6.88259	10.1215	9.7166
				Plate 3	40.2	43.9	47.5	51.1	54.7	58.3	61.9	65.5	69.1	72.7	76.3	80
					1	2	3	4	5	6	7	8	9	10	11	12
			4	A	0.069	0.068	0.065	0.062	0.063	0.058	0.057	0.055	0.059	0.058	0.054	0.056		0.022	0.021	0.018	0.015	0.016	0.011	0.01	0.008	0.012	0.011	0.007	0.009		0.022	0.021	0.018	0.015	0.016	0.011	0.01	0.008	0.012	0.011	0.007	0.009		7.63889	7.29167	6.25	5.20833	5.55556	3.81944
			4.6	B	0.107	0.115	0.136	0.155	0.188	0.202	0.214	0.231	0.221	0.21	0.163	0.15		0.06	0.068	0.089	0.108	0.141	0.155	0.167	0.184	0.174	0.163	0.116	0.103		0.06	0.068	0.089	0.108	0.141	0.155	0.167	0.184	0.174	0.163	0.116	0.103		20.8333	23.6111	30.9028	37.5	48.9583	53.8194
			5.2	C	0.109	0.119	0.139	0.157	0.19	0.219	0.238	0.266	0.285	0.329	0.335	0.32		0.062	0.072	0.092	0.11	0.143	0.172	0.191	0.219	0.238	0.282	0.288	0.273		0.062	0.072	0.092	0.11	0.143	0.172	0.191	0.219	0.238	0.282	0.288	0.273		21.5278	25	31.9444	38.1944	49.6528	59.7222
			5.8	D	0.108	0.113	0.125	0.143	0.182	0.2	0.224	0.24	0.294	0.321	0.308	0.309		0.061	0.066	0.078	0.096	0.135	0.153	0.177	0.193	0.247	0.274	0.261	0.262		0.061	0.066	0.078	0.096	0.135	0.153	0.177	0.193	0.247	0.274	0.261	0.262		21.1806	22.9167	27.0833	33.3333	46.875	53.125
			6.4	E	0.097	0.101	0.108	0.129	0.166	0.181	0.196	0.223	0.234	0.28	0.262	0.269		0.05	0.054	0.061	0.082	0.119	0.134	0.149	0.176	0.187	0.233	0.215	0.222		0.05	0.054	0.061	0.082	0.119	0.134	0.149	0.176	0.187	0.233	0.215	0.222		17.3611	18.75	21.1806	28.4722	41.3194	46.5278
			7	F	0.086	0.087	0.094	0.105	0.127	0.135	0.148	0.163	0.181	0.202	0.188	0.174		0.039	0.04	0.047	0.058	0.08	0.088	0.101	0.116	0.134	0.155	0.141	0.127		0.039	0.04	0.047	0.058	0.08	0.088	0.101	0.116	0.134	0.155	0.141	0.127		13.5417	13.8889	16.3194	20.1389	27.7778	30.5556
			7.6	G	0.071	0.067	0.076	0.074	0.077	0.084	0.087	0.094	0.095	0.102	0.098	0.094		0.024	0.02	0.029	0.027	0.03	0.037	0.04	0.047	0.048	0.055	0.051	0.047		0.024	0.02	0.029	0.027	0.03	0.037	0.04	0.047	0.048	0.055	0.051	0.047		8.33333	6.94444	10.0694	9.375	10.4167	12.8472
			8	H	0.063	0.063	0.067	0.064	0.068	0.069	0.069	0.072	0.076	0.076	0.072	0.066		0.016	0.016	0.02	0.017	0.021	0.022	0.022	0.025	0.029	0.029	0.025	0.019		0.016	0.016	0.02	0.017	0.021	0.022	0.022	0.025	0.029	0.029	0.025	0.019		5.55556	5.55556	6.94444	5.90278	7.29167	7.63889
					Results
					Relative activity data for the contour plot															Standard deviation
					40.2	43.9	47.5	51.1	54.7	58.3	61.9	65.5	69.1	72.7	76.3	80				40.2	43.9	47.5	51.1	54.7	58.3	61.9	65.5	69.1	72.7	76.3	80
			pH values	4	10.5905	8.77523	8.01789	6.04598	6.24746	4.52658	4.13824	3.44649	4.80451	4.33972	2.57401	3.80935			4	2.69492	1.26593	1.51618	0.763552	0.94429	0.585721	0.669816	0.56749	0.565953	0.825926	0.241014	0.939052
				4.6	24.753	28.1485	34.1379	41.2701	52.0979	58.2906	66.5265	70.0877	62.2972	58.9597	43.5869	37.4428			4.6	3.38151	3.76381	2.60239	3.18608	2.51139	3.87611	7.42683	5.01468	1.37714	1.73628	2.66251	1.61636
				5.2	25.8269	29.2093	36.5175	41.3588	52.4754	64.2979	74.4029	81.9895	87.3635	100	98.0578	95.7065			5.2	3.57225	3.47797	3.76685	4.41419	4.84499	4.28081	7.46735	6.37476	4.23134	1.20281	3.24364	0.218173
				5.8	25.2178	27.185	31.6667	38.7079	48.1116	57.48	66.384	74.0414	81.6771	93.9545	92.7961	92.1567			5.8	3.83313	3.54492	3.77896	4.6133	3.7761	5.57864	6.64343	6.64076	4.25987	1.82068	1.45492	1.037
				6.4	21.532	21.9473	27.579	32.5321	42.7645	47.6723	56.8269	64.951	68.4328	80.3851	78.4231	78.3811			6.4	3.66015	2.64787	5.41857	3.79341	2.36949	3.28988	5.51146	4.22291	2.63251	2.17112	3.30102	0.730762
				7	16.98	16.2896	21.2164	23.0335	30.8721	32.501	37.3965	44.088	47.1712	53.2879	52.0639	49.2261			7	2.96155	2.04167	4.1997	2.48698	2.49669	2.46246	2.49197	4.28395	0.457633	2.01706	2.68629	4.5033
				7.6	11.6135	10.5188	11.6527	11.0713	14.2068	14.3432	16.0433	18.0992	18.9208	20.467	19.5167	18.0483			7.6	2.84215	3.28556	1.31302	1.58875	3.365	1.2099	1.80444	1.99722	2.01387	1.27068	1.44895	1.47801
				8	6.94393	7.32614	8.08962	6.71225	8.91113	8.89178	9.40139	10.456	11.5168	11.3299	9.86146	7.97307			8	1.59087	1.4898	0.946146	0.68082	1.43632	1.07182	1.70953	1.50564	1.24349	1.06754	0.989937	1.14608
				Conversion into a SigmaPlot compatible format
				0	4	4.6	5.2	5.8	6.4	7	7.6	8
				40.2	10.5905	24.753	25.8269	25.2178	21.532	16.98	11.6135	6.94393
				43.9	8.77523	28.1485	29.2093	27.185	21.9473	16.2896	10.5188	7.32614
				47.5	8.01789	34.1379	36.5175	31.6667	27.579	21.2164	11.6527	8.08962
				51.1	6.04598	41.2701	41.3588	38.7079	32.5321	23.0335	11.0713	6.71225
				54.7	6.24746	52.0979	52.4754	48.1116	42.7645	30.8721	14.2068	8.91113
				58.3	4.52658	58.2906	64.2979	57.48	47.6723	32.501	14.3432	8.89178
				61.9	4.13824	66.5265	74.4029	66.384	56.8269	37.3965	16.0433	9.40139
				65.5	3.44649	70.0877	81.9895	74.0414	64.951	44.088	18.0992	10.456
				69.1	4.80451	62.2972	87.3635	81.6771	68.4328	47.1712	18.9208	11.5168
				72.7	4.33972	58.9597	100	93.9545	80.3851	53.2879	20.467	11.3299
				76.3	2.57401	43.5869	98.0578	92.7961	78.4231	52.0639	19.5167	9.86146
				80	3.80935	37.4428	95.7065	92.1567	78.3811	49.2261	18.0483	7.97307
				Copy the blue data set into the SigmaPlot Template provided
						x (pH)	y (Temp)	z (Activity)
						4	40.2	10.5905
						4	43.9	8.77523
						4	47.5	8.01789
						4	51.1	6.04598
						4	54.7	6.24746
						4	58.3	4.52658
						4	61.9	4.13824
						4	65.5	3.44649
						4	69.1	4.80451
						4	72.7	4.33972
						4	76.3	2.57401
						4	80	3.80935
						4.6	40.2	24.753
						4.6	43.9	28.1485
						4.6	47.5	34.1379
						4.6	51.1	41.2701
						4.6	54.7	52.0979
						4.6	58.3	58.2906
						4.6	61.9	66.5265
						4.6	65.5	70.0877
						4.6	69.1	62.2972
						4.6	72.7	58.9597
						4.6	76.3	43.5869
						4.6	80	37.4428
						5.2	40.2	25.8269
						5.2	43.9	29.2093
						5.2	47.5	36.5175
						5.2	51.1	41.3588
						5.2	54.7	52.4754
						5.2	58.3	64.2979
						5.2	61.9	74.4029
						5.2	65.5	81.9895
						5.2	69.1	87.3635
						5.2	72.7	100
						5.2	76.3	98.0578
						5.2	80	95.7065
						5.8	40.2	25.2178
						5.8	43.9	27.185
						5.8	47.5	31.6667
						5.8	51.1	38.7079
						5.8	54.7	48.1116
						5.8	58.3	57.48
						5.8	61.9	66.384
						5.8	65.5	74.0414
						5.8	69.1	81.6771
						5.8	72.7	93.9545
						5.8	76.3	92.7961
						5.8	80	92.1567
						6.4	40.2	21.532
						6.4	43.9	21.9473
						6.4	47.5	27.579
						6.4	51.1	32.5321
						6.4	54.7	42.7645
						6.4	58.3	47.6723
						6.4	61.9	56.8269
						6.4	65.5	64.951
						6.4	69.1	68.4328
						6.4	72.7	80.3851
						6.4	76.3	78.4231
						6.4	80	78.3811
						7	40.2	16.98
						7	43.9	16.2896
						7	47.5	21.2164
						7	51.1	23.0335
						7	54.7	30.8721
						7	58.3	32.501
						7	61.9	37.3965
						7	65.5	44.088
						7	69.1	47.1712
						7	72.7	53.2879
						7	76.3	52.0639
						7	80	49.2261
						7.6	40.2	11.6135
						7.6	43.9	10.5188
						7.6	47.5	11.6527
						7.6	51.1	11.0713
						7.6	54.7	14.2068
						7.6	58.3	14.3432
						7.6	61.9	16.0433
						7.6	65.5	18.0992
						7.6	69.1	18.9208
						7.6	72.7	20.467
						7.6	76.3	19.5167
						7.6	80	18.0483
						8	40.2	6.94393
						8	43.9	7.32614
						8	47.5	8.08962
						8	51.1	6.71225
						8	54.7	8.91113
						8	58.3	8.89178
						8	61.9	9.40139
						8	65.5	10.456
						8	69.1	11.5168
						8	72.7	11.3299
						8	76.3	9.86146
						8	80	7.97307
[truncated: 18 more columns]
